# Supplementary material for: Modeling enzootic raccoon rabies from land use patterns - Georgia (USA) 2006-2010
Source: F1000Res. 2014 Mar 18;2:285. Originally published 2013 Dec 27. [Version 2] doi: 10.12688/f1000research.2-285.v2 (PMC3962005; doi:10.12688/f1000research.2-285.v2)
Supplement: Modeling Enzootic Raccoon Rabies from Land Use Patterns - Georgia (USA) 2006-2010 Data Set — LIR=Low intensity residential, HIR=High intensity residential, Com=Commercial, Dec For=Deciduous Forest, Evg=Evergreen, Grass=Grasslands, Ag=Agricultural, Ed Wet-Woody Wetlands, Herb=Herbaceous, Sub=Submissions, Pos=Positive. Land use columns are given in square kilometers and percentages [file f1000research-2-4061-s0000.tgz]

Archive with 1 entries (1 files):
- MERRLUP.csv
