# Supplementary material for: Modeling enzootic raccoon rabies from land use patterns - Georgia (USA) 2006-2010
Source: F1000Res. 2014 Mar 18;2:285. Originally published 2013 Dec 27. [Version 2] doi: 10.12688/f1000research.2-285.v2 (PMC3962005; doi:10.12688/f1000research.2-285.v2)
Supplement: Modeling Enzootic Raccoon Rabies from Land Use Patterns - Georgia (USA) 2006-2010 Data Set — LIR=Low intensity residential, HIR=High intensity residential, Com=Commercial, Dec For=Deciduous Forest, Evg=Evergreen, Grass=Grasslands, Ag=Agricultural, Ed Wet-Woody Wetlands, Herb=Herbaceous, Sub=Submissions, Pos=Positive. Land use columns are given in square kilometers and percentages [file f1000research-2-4061-s0000.tgz › MERRLUP.csv]

COUNTY	Open Water	LIR	HIR	Com	Barren	Dec For	Evg For	Mixed For	Shrub	Grass	Ag	Wd Wet	Herb Wet	Area (km)	Population	Density	Sub	Pos	Sub/Dens	%Open Water	%LIR	%HIR	%C	%Barren	%Dec For	%Evg For	%Mix For	%Shrub	%Grass	%Ag	%Wd Wet	%Herb Wet
Cobb	11.47	481.528	60.798	31.418	1.73	127.51	125.80	3.32	1.14	9.03	24.80	13.72	0.034	892	688078	771.1	148	50	0.192	0.0129	0.5396	0.0681	0.03521	0.0019	0.1429	0.1410	0.0037	0.0013	0.0101	0.0278	0.0154	0.0000
Hall	92.79	188.390	17.992	7.830	8.04	454.48	78.04	5.55	5.45	60.68	185.83	6.53	0.018	1112	179684	161.6	75	44	0.464	0.0835	0.1695	0.0162	0.00704	0.0072	0.4088	0.0702	0.0050	0.0049	0.0546	0.1672	0.0059	0.0000
Cherokee	28.71	220.289	13.444	3.484	4.82	504.39	148.93	45.91	14.61	36.60	94.23	8.59	0.009	1124	214346	190.7	70	33	0.367	0.0255	0.1960	0.0120	0.00310	0.0043	0.4487	0.1325	0.0408	0.0130	0.0326	0.0838	0.0076	0.0000
Gwinnett	12.63	542.579	85.640	40.282	6.69	185.51	130.62	5.23	4.67	25.26	71.85	20.16	0.017	1131	805321	712.0	89	31	0.125	0.0112	0.4797	0.0757	0.03561	0.0059	0.1640	0.1155	0.0046	0.0041	0.0223	0.0635	0.0178	0.0000
Fulton	17.78	571.777	102.646	65.541	3.43	301.93	206.70	8.01	5.85	20.81	56.47	23.72	0.016	1385	920581	664.8	79	31	0.119	0.0128	0.4129	0.0741	0.04733	0.0025	0.2181	0.1493	0.0058	0.0042	0.0150	0.0408	0.0171	0.0000
Fannin	11.55	50.554	1.009	0.157	1.53	722.03	105.77	53.63	5.73	14.55	45.81	1.48	0.000	1014	23682	23.4	30	27	1.284	0.0114	0.0499	0.0010	0.00015	0.0015	0.7122	0.1043	0.0529	0.0057	0.0144	0.0452	0.0015	0.0000
Madison	5.94	62.907	2.703	0.413	3.36	262.41	79.80	6.18	5.56	68.43	222.56	19.30	0.074	740	28120	38.0	36	26	0.947	0.0080	0.0851	0.0037	0.00056	0.0045	0.3548	0.1079	0.0084	0.0075	0.0925	0.3009	0.0261	0.0001
DeKalb	6.68	374.398	56.354	34.108	6.59	91.12	97.12	4.38	1.70	11.73	8.62	8.85	0.000	702	691893	986.1	60	22	0.061	0.0095	0.5336	0.0803	0.04861	0.0094	0.1299	0.1384	0.0062	0.0024	0.0167	0.0123	0.0126	0.0000
Henry	16.28	190.100	15.546	6.750	4.45	191.37	154.85	8.03	13.47	46.81	163.01	29.75	0.006	840	203922	242.6	34	22	0.140	0.0194	0.2262	0.0185	0.00803	0.0053	0.2277	0.1843	0.0096	0.0160	0.0557	0.1940	0.0354	0.0000
Newton	13.70	96.960	5.400	1.942	6.40	191.55	138.20	15.91	9.87	64.15	147.48	31.52	0.033	723	99958	138.2	34	22	0.246	0.0189	0.1341	0.0075	0.00269	0.0088	0.2649	0.1911	0.0220	0.0136	0.0887	0.2039	0.0436	0.0000
Union	12.63	57.569	0.887	0.187	1.91	617.93	56.02	28.17	6.01	12.09	57.54	1.23	0.000	852	21356	25.1	31	22	1.237	0.0148	0.0676	0.0010	0.00022	0.0022	0.7251	0.0657	0.0331	0.0070	0.0142	0.0675	0.0014	0.0000
Columbia	51.20	116.923	9.093	2.996	4.92	182.74	247.39	15.79	19.51	63.69	58.37	23.75	0.755	797	124053	155.6	44	21	0.283	0.0642	0.1467	0.0114	0.00376	0.0062	0.2292	0.3103	0.0198	0.0245	0.0799	0.0732	0.0298	0.0009
Hart	63.02	55.908	3.397	1.490	6.06	180.36	51.51	3.05	2.30	53.52	230.43	13.10	0.005	664	25213	38.0	28	18	0.738	0.0949	0.0842	0.0051	0.00224	0.0091	0.2716	0.0776	0.0046	0.0035	0.0806	0.3470	0.0197	0.0000
Pickens	2.10	55.986	1.780	0.269	0.46	357.08	72.87	30.66	7.91	25.49	46.23	2.07	0.000	603	29431	48.8	24	17	0.492	0.0035	0.0929	0.0030	0.00045	0.0008	0.5923	0.1209	0.0508	0.0131	0.0423	0.0767	0.0034	0.0000
Walton	8.53	100.593	5.045	1.742	9.39	209.50	143.45	15.50	8.81	83.69	225.06	43.48	0.043	855	83768	98.0	37	16	0.378	0.0100	0.1177	0.0059	0.00204	0.0110	0.2451	0.1678	0.0181	0.0103	0.0979	0.2633	0.0509	0.0001
Richmond	14.77	204.220	40.103	19.271	6.98	124.24	118.49	25.70	40.55	99.09	58.26	91.14	7.908	851	200549	235.7	32	16	0.136	0.0174	0.2401	0.0471	0.02265	0.0082	0.1460	0.1393	0.0302	0.0477	0.1165	0.0685	0.1071	0.0093
Chatham	511.58	204.906	36.500	22.260	19.81	12.04	164.90	19.24	40.83	25.03	8.81	163.81	407.951	1638	265128	161.9	60	15	0.371	0.3124	0.1251	0.0223	0.01359	0.0121	0.0074	0.1007	0.0117	0.0249	0.0153	0.0054	0.1000	0.2491
Gilmer	11.17	62.090	1.800	0.259	0.66	805.76	93.12	71.39	7.75	16.07	46.71	1.65	0.000	1118	28292	25.3	36	14	1.423	0.0100	0.0555	0.0016	0.00023	0.0006	0.7204	0.0833	0.0638	0.0069	0.0144	0.0418	0.0015	0.0000
Jackson	6.92	101.159	8.766	2.303	5.92	327.83	51.33	7.60	2.19	81.27	251.03	41.68	0.369	888	60485	68.1	28	14	0.411	0.0078	0.1139	0.0099	0.00259	0.0067	0.3690	0.0578	0.0086	0.0025	0.0915	0.2826	0.0469	0.0004
Barrow	3.52	73.083	6.432	2.485	5.56	116.63	33.60	3.42	0.81	28.77	133.11	14.32	0.016	422	69367	164.5	25	14	0.152	0.0083	0.1733	0.0153	0.00589	0.0132	0.2765	0.0797	0.0081	0.0019	0.0682	0.3156	0.0339	0.0000
Oglethorpe	5.99	61.495	1.025	0.152	8.75	328.86	349.37	18.97	42.45	115.73	160.10	52.27	0.099	1145	14899	13.0	15	13	1.153	0.0052	0.0537	0.0009	0.00013	0.0076	0.2872	0.3051	0.0166	0.0371	0.1010	0.1398	0.0456	0.0001
Clarke	2.73	99.686	11.482	3.777	2.25	97.82	27.91	3.86	1.12	17.13	35.04	11.27	0.043	314	116714	371.6	30	12	0.081	0.0087	0.3173	0.0366	0.01202	0.0072	0.3114	0.0889	0.0123	0.0036	0.0545	0.1115	0.0359	0.0001
Mitchell	3.22	76.533	2.099	0.818	1.21	105.37	276.96	67.70	7.71	99.10	588.39	91.67	9.953	1331	23498	17.7	15	12	0.849	0.0024	0.0575	0.0016	0.00061	0.0009	0.0792	0.2081	0.0509	0.0058	0.0745	0.4422	0.0689	0.0075
Banks	4.18	43.233	3.321	0.787	5.10	295.22	35.08	4.29	3.73	61.87	128.72	20.10	0.118	606	18395	30.4	15	12	0.494	0.0069	0.0714	0.0055	0.00130	0.0084	0.4874	0.0579	0.0071	0.0062	0.1021	0.2125	0.0332	0.0002
Sumter	15.04	71.292	3.588	1.777	2.86	179.80	267.09	67.89	10.59	86.94	444.60	114.35	9.916	1276	32819	25.7	22	11	0.855	0.0118	0.0559	0.0028	0.00139	0.0022	0.1409	0.2094	0.0532	0.0083	0.0681	0.3485	0.0896	0.0078
Rockdale	6.03	86.396	9.753	5.135	1.20	81.05	82.28	3.63	3.70	17.20	35.71	10.11	0.000	342	85215	249.0	18	11	0.072	0.0176	0.2525	0.0285	0.01501	0.0035	0.2368	0.2404	0.0106	0.0108	0.0503	0.1044	0.0296	0.0000
Colquitt	10.69	87.673	5.223	2.759	1.67	83.69	314.87	69.81	5.95	81.04	586.37	175.22	16.541	1441	45498	31.6	16	11	0.507	0.0074	0.0608	0.0036	0.00191	0.0012	0.0581	0.2184	0.0484	0.0041	0.0562	0.4068	0.1216	0.0115
Tift	8.05	67.922	7.020	4.201	1.01	36.13	116.48	25.46	2.73	41.30	291.41	82.86	11.794	696	40118	57.6	16	11	0.278	0.0116	0.0975	0.0101	0.00603	0.0015	0.0519	0.1673	0.0366	0.0039	0.0593	0.4185	0.1190	0.0169
Floyd	20.39	141.373	10.356	4.658	3.98	369.48	236.48	194.91	64.95	55.99	226.57	13.32	0.386	1343	96317	71.7	28	10	0.390	0.0152	0.1053	0.0077	0.00347	0.0030	0.2751	0.1761	0.1451	0.0484	0.0417	0.1687	0.0099	0.0003
Spalding	8.96	70.279	5.751	3.180	1.19	131.84	107.44	7.94	8.58	22.73	116.96	32.11	0.010	517	64073	123.9	18	10	0.145	0.0173	0.1359	0.0111	0.00615	0.0023	0.2550	0.2078	0.0153	0.0166	0.0440	0.2262	0.0621	0.0000
Bulloch	11.64	127.968	9.865	4.075	0.45	23.71	323.78	35.86	115.47	88.10	547.97	465.68	29.515	1784	70217	39.4	17	10	0.432	0.0065	0.0717	0.0055	0.00228	0.0003	0.0133	0.1815	0.0201	0.0647	0.0494	0.3071	0.2610	0.0165
Lamar	5.77	34.196	1.808	0.696	2.48	138.15	100.40	12.48	12.98	31.13	116.94	24.18	0.000	481	18317	38.1	14	10	0.368	0.0120	0.0711	0.0038	0.00145	0.0052	0.2871	0.2086	0.0259	0.0270	0.0647	0.2430	0.0502	0.0000
Polk	3.27	77.367	3.482	1.337	1.95	234.71	150.44	74.20	51.58	45.59	159.89	4.58	0.050	808	41475	51.3	14	9	0.273	0.0040	0.0957	0.0043	0.00165	0.0024	0.2903	0.1861	0.0918	0.0638	0.0564	0.1978	0.0057	0.0001
Lowndes	14.54	129.760	14.162	9.640	0.50	18.86	348.22	91.07	66.00	72.70	233.39	280.21	43.483	1323	109233	82.6	13	9	0.157	0.0110	0.0981	0.0107	0.00729	0.0004	0.0143	0.2633	0.0689	0.0499	0.0550	0.1765	0.2119	0.0329
Habersham	4.73	75.911	5.338	1.919	2.16	379.90	64.31	25.55	5.86	43.61	112.28	1.57	0.000	723	43041	59.5	13	9	0.218	0.0065	0.1050	0.0074	0.00265	0.0030	0.5254	0.0889	0.0353	0.0081	0.0603	0.1553	0.0022	0.0000
Miller	1.21	33.768	1.186	0.209	1.73	44.34	98.42	13.82	14.39	31.29	404.57	85.19	4.685	735	6125	8.3	11	9	1.320	0.0016	0.0460	0.0016	0.00028	0.0024	0.0603	0.1339	0.0188	0.0196	0.0426	0.5506	0.1159	0.0064
Dougherty	6.08	128.625	16.484	9.246	1.20	135.50	144.52	43.71	11.98	90.82	122.06	146.31	10.189	867	94565	109.1	30	8	0.275	0.0070	0.1484	0.0190	0.01067	0.0014	0.1563	0.1667	0.0504	0.0138	0.1048	0.1408	0.1688	0.0118
Fayette	13.68	117.685	10.872	4.131	1.88	110.17	113.19	2.59	3.91	14.67	84.25	39.05	0.000	516	106567	206.5	22	8	0.107	0.0265	0.2280	0.0211	0.00800	0.0036	0.2135	0.2193	0.0050	0.0076	0.0284	0.1632	0.0757	0.0000
Muscogee	12.42	150.973	23.359	11.882	3.92	151.46	97.11	38.87	6.60	24.97	22.37	27.08	1.347	572	189885	331.7	21	8	0.063	0.0217	0.2638	0.0408	0.02076	0.0068	0.2646	0.1697	0.0679	0.0115	0.0436	0.0391	0.0473	0.0024
Irwin	8.68	44.699	1.076	0.384	0.82	43.62	194.59	28.91	8.55	71.52	380.60	139.68	16.358	939	9538	10.2	15	8	1.477	0.0092	0.0476	0.0011	0.00041	0.0009	0.0464	0.2071	0.0308	0.0091	0.0761	0.4051	0.1487	0.0174
Elbert	60.05	62.690	3.083	1.013	14.33	289.56	210.60	13.17	28.58	93.29	168.89	24.57	0.227	970	20166	20.8	14	8	0.673	0.0619	0.0646	0.0032	0.00104	0.0148	0.2985	0.2171	0.0136	0.0295	0.0962	0.1741	0.0253	0.0002
Worth	9.40	80.609	2.156	0.563	1.10	132.42	344.38	89.93	5.57	94.05	573.96	138.01	16.034	1488	21679	14.6	13	8	0.892	0.0063	0.0542	0.0014	0.00038	0.0007	0.0890	0.2314	0.0604	0.0037	0.0632	0.3857	0.0927	0.0108
Franklin	9.19	60.771	5.182	1.581	5.01	236.93	41.32	4.38	2.95	72.84	223.95	25.70	0.066	690	22084	32.0	13	8	0.406	0.0133	0.0881	0.0075	0.00229	0.0073	0.3434	0.0599	0.0063	0.0043	0.1056	0.3246	0.0373	0.0001
Early	9.86	50.445	1.804	0.518	1.62	173.36	279.26	46.84	29.57	62.85	493.04	181.84	6.154	1337	11008	8.2	12	8	1.458	0.0074	0.0377	0.0013	0.00039	0.0012	0.1296	0.2088	0.0350	0.0221	0.0470	0.3687	0.1360	0.0046
Stephens	11.41	51.391	3.534	1.515	2.60	234.20	54.08	4.31	3.46	47.48	57.06	6.12	0.005	477	26175	54.9	12	8	0.219	0.0239	0.1077	0.0074	0.00317	0.0054	0.4908	0.1133	0.0090	0.0073	0.0995	0.1196	0.0128	0.0000
Berrien	5.28	55.283	1.416	0.630	1.04	29.75	406.72	35.40	35.92	55.47	349.19	190.09	19.477	1186	19286	16.3	9	8	0.553	0.0045	0.0466	0.0012	0.00053	0.0009	0.0251	0.3430	0.0299	0.0303	0.0468	0.2945	0.1603	0.0164
McIntosh	359.28	38.225	0.910	0.283	10.37	0.62	378.43	1.26	70.58	29.09	3.27	247.67	348.012	1488	14333	9.6	16	7	1.661	0.2415	0.0257	0.0006	0.00019	0.0070	0.0004	0.2543	0.0008	0.0474	0.0196	0.0022	0.1664	0.2339
Harris	30.94	76.310	1.189	0.420	1.87	457.84	391.59	7.35	34.44	76.87	104.36	41.62	0.110	1225	32024	26.1	14	7	0.535	0.0253	0.0623	0.0010	0.00034	0.0015	0.3738	0.3197	0.0060	0.0281	0.0628	0.0852	0.0340	0.0001
Forsyth	56.66	171.891	13.567	4.473	4.30	207.56	57.56	3.72	2.73	16.05	94.01	8.18	0.000	641	175511	273.9	13	7	0.047	0.0884	0.2683	0.0212	0.00698	0.0067	0.3240	0.0898	0.0058	0.0043	0.0250	0.1467	0.0128	0.0000
Emanuel	7.38	112.628	4.837	1.802	2.59	74.07	531.16	39.61	201.33	128.20	317.95	343.60	22.816	1788	22598	12.6	11	7	0.870	0.0041	0.0630	0.0027	0.00101	0.0015	0.0414	0.2971	0.0222	0.1126	0.0717	0.1778	0.1922	0.0128
McDuffie	19.81	45.943	2.797	0.882	3.64	154.75	218.84	30.50	24.00	69.77	87.72	29.16	1.918	690	21875	31.7	9	7	0.284	0.0287	0.0666	0.0041	0.00128	0.0053	0.2244	0.3173	0.0442	0.0348	0.1012	0.1272	0.0423	0.0028
Macon	4.55	40.980	1.388	0.392	0.63	189.16	216.27	67.12	10.28	69.72	308.39	136.71	5.831	1051	14740	14.0	8	7	0.571	0.0043	0.0390	0.0013	0.00037	0.0006	0.1799	0.2057	0.0638	0.0098	0.0663	0.2933	0.1300	0.0055
Bartow	26.27	159.664	11.071	5.281	5.50	367.93	198.87	82.88	61.68	59.55	233.95	4.86	0.106	1218	100157	82.3	22	6	0.267	0.0216	0.1311	0.0091	0.00434	0.0045	0.3022	0.1633	0.0681	0.0507	0.0489	0.1921	0.0040	0.0001
Thomas	6.43	98.302	5.077	2.801	1.80	50.95	361.36	139.07	63.46	63.07	362.11	246.80	28.666	1430	44720	31.3	13	6	0.416	0.0045	0.0687	0.0036	0.00196	0.0013	0.0356	0.2527	0.0973	0.0444	0.0441	0.2532	0.1726	0.0200
Oconee	4.21	54.237	2.474	0.422	4.10	161.01	65.67	8.34	2.13	40.54	121.69	17.29	0.014	482	32808	68.0	12	6	0.176	0.0087	0.1125	0.0051	0.00088	0.0085	0.3340	0.1362	0.0173	0.0044	0.0841	0.2524	0.0359	0.0000
Upson	9.18	48.513	2.601	1.209	1.56	286.52	270.23	8.93	26.12	56.21	111.66	25.84	0.000	849	27153	32.0	10	6	0.313	0.0108	0.0572	0.0031	0.00142	0.0018	0.3376	0.3185	0.0105	0.0308	0.0662	0.1316	0.0305	0.0000
Schley	1.49	14.519	0.339	0.247	0.04	104.99	138.64	37.98	4.15	27.93	79.64	24.18	0.510	435	5010	11.5	9	6	0.781	0.0034	0.0334	0.0008	0.00057	0.0001	0.2416	0.3190	0.0874	0.0095	0.0642	0.1832	0.0556	0.0012
Paulding	5.50	128.366	6.025	1.781	3.83	333.95	170.58	3.30	14.78	44.60	86.07	17.24	0.000	816	142324	174.4	9	6	0.052	0.0067	0.1573	0.0074	0.00218	0.0047	0.4092	0.2090	0.0040	0.0181	0.0547	0.1055	0.0211	0.0000
Crisp	16.60	58.050	4.097	2.199	0.42	75.31	94.88	27.64	2.83	43.11	325.98	68.93	8.257	728	23439	32.2	7	6	0.218	0.0228	0.0797	0.0056	0.00302	0.0006	0.1034	0.1303	0.0380	0.0039	0.0592	0.4476	0.0946	0.0113
Douglas	6.95	125.240	11.234	5.657	3.13	193.57	93.09	1.78	6.10	21.08	41.64	9.21	0.000	519	132403	255.3	18	5	0.071	0.0134	0.2415	0.0217	0.01091	0.0060	0.3732	0.1795	0.0034	0.0118	0.0406	0.0803	0.0178	0.0000
Burke	9.18	121.028	7.984	1.907	2.23	104.86	451.28	31.42	206.24	112.95	541.12	542.45	29.978	2163	23316	10.8	15	5	1.391	0.0042	0.0560	0.0037	0.00088	0.0010	0.0485	0.2087	0.0145	0.0954	0.0522	0.2502	0.2508	0.0139
Monroe	26.55	56.616	2.192	0.355	7.33	345.19	294.24	50.21	21.10	93.31	103.42	29.72	0.068	1030	26424	25.6	15	5	0.585	0.0258	0.0550	0.0021	0.00034	0.0071	0.3350	0.2856	0.0487	0.0205	0.0906	0.1004	0.0288	0.0001
Putnam	47.10	54.870	1.664	0.476	5.51	315.43	246.34	41.59	12.58	91.76	89.61	27.07	0.019	934	21218	22.7	14	5	0.616	0.0504	0.0587	0.0018	0.00051	0.0059	0.3377	0.2637	0.0445	0.0135	0.0982	0.0959	0.0290	0.0000
Rabun	14.05	62.707	1.069	0.217	0.48	667.05	118.68	61.05	7.79	7.43	35.10	0.81	0.000	976	16276	16.7	13	5	0.780	0.0144	0.0642	0.0011	0.00022	0.0005	0.6832	0.1215	0.0625	0.0080	0.0076	0.0359	0.0008	0.0000
Coweta	19.34	141.340	9.976	4.673	2.62	322.35	318.93	8.15	18.61	57.62	183.77	67.59	0.130	1155	127317	110.2	13	5	0.118	0.0167	0.1224	0.0086	0.00405	0.0023	0.2791	0.2761	0.0071	0.0161	0.0499	0.1591	0.0585	0.0001
Coffee	10.47	86.793	4.739	2.709	0.92	20.58	483.17	37.38	101.81	86.44	457.87	240.96	26.954	1561	42356	27.1	12	5	0.442	0.0067	0.0556	0.0030	0.00174	0.0006	0.0132	0.3096	0.0240	0.0652	0.0554	0.2934	0.1544	0.0173
Lumpkin	2.67	40.454	1.137	0.365	2.27	528.27	62.07	21.37	4.38	24.88	49.50	0.43	0.000	738	29966	40.6	11	5	0.271	0.0036	0.0548	0.0015	0.00049	0.0031	0.7160	0.0841	0.0290	0.0059	0.0337	0.0671	0.0006	0.0000
Troup	90.47	101.172	7.143	2.656	3.00	298.18	331.48	11.83	37.35	80.57	148.30	42.88	0.006	1155	67044	58.0	10	5	0.172	0.0783	0.0876	0.0062	0.00230	0.0026	0.2582	0.2870	0.0102	0.0323	0.0698	0.1284	0.0371	0.0000
Lee	7.78	57.569	2.238	0.450	0.79	120.90	139.91	39.40	6.90	81.59	331.85	136.87	11.391	938	28298	30.2	9	5	0.298	0.0083	0.0614	0.0024	0.00048	0.0008	0.1289	0.1492	0.0420	0.0074	0.0870	0.3539	0.1460	0.0121
Bleckley	3.10	33.848	0.952	0.410	0.87	71.38	114.25	25.37	4.55	50.57	188.22	69.11	4.940	568	13063	23.0	7	5	0.304	0.0055	0.0596	0.0017	0.00072	0.0015	0.1258	0.2013	0.0447	0.0080	0.0891	0.3316	0.1218	0.0087
Butts	10.84	32.389	1.688	0.496	4.15	138.45	131.98	15.01	9.79	46.55	84.73	16.07	0.013	492	23655	48.1	7	5	0.146	0.0220	0.0658	0.0034	0.00101	0.0084	0.2813	0.2682	0.0305	0.0199	0.0946	0.1722	0.0326	0.0000
Turner	6.38	42.648	1.573	0.504	0.64	57.62	145.98	32.22	2.66	46.16	325.30	79.15	9.870	751	8930	11.9	6	5	0.504	0.0085	0.0568	0.0021	0.00067	0.0009	0.0768	0.1945	0.0429	0.0035	0.0615	0.4333	0.1054	0.0131
Wayne	11.33	112.834	5.208	2.017	4.17	4.20	679.97	5.50	161.36	118.75	164.99	378.88	31.189	1680	30099	17.9	5	5	0.279	0.0067	0.0671	0.0031	0.00120	0.0025	0.0025	0.4047	0.0033	0.0960	0.0707	0.0982	0.2255	0.0186
Wilkes	10.01	50.426	0.832	0.198	8.93	270.38	460.88	21.76	71.14	125.10	159.21	48.59	0.177	1228	10593	8.6	5	5	0.579	0.0082	0.0411	0.0007	0.00016	0.0073	0.2202	0.3754	0.0177	0.0579	0.1019	0.1297	0.0396	0.0001
Ware	5.24	118.584	6.271	3.917	1.27	3.19	656.28	7.42	175.89	143.22	123.83	1039.77	62.534	2347	36312	15.5	9	4	0.582	0.0022	0.0505	0.0027	0.00167	0.0005	0.0014	0.2796	0.0032	0.0749	0.0610	0.0528	0.4429	0.0266
Decatur	51.73	80.354	4.526	2.082	1.71	55.26	483.38	80.71	46.26	93.28	492.43	201.47	20.821	1614	27842	17.3	9	4	0.522	0.0320	0.0498	0.0028	0.00129	0.0011	0.0342	0.2995	0.0500	0.0287	0.0578	0.3051	0.1248	0.0129
Haralson	3.76	54.051	2.490	0.943	2.55	283.62	175.73	2.70	29.53	59.08	100.74	18.21	0.000	733	28780	39.2	9	4	0.229	0.0051	0.0737	0.0034	0.00129	0.0035	0.3867	0.2396	0.0037	0.0403	0.0805	0.1374	0.0248	0.0000
Camden	367.94	94.881	6.411	1.869	21.27	0.56	629.37	6.30	105.57	47.27	4.26	393.92	347.093	2027	50513	24.9	9	4	0.361	0.1815	0.0468	0.0032	0.00092	0.0105	0.0003	0.3105	0.0031	0.0521	0.0233	0.0021	0.1944	0.1713
Greene	51.68	61.887	1.427	0.193	7.02	269.40	361.89	32.85	36.01	92.40	96.63	40.72	0.077	1052	15994	15.2	8	4	0.526	0.0491	0.0588	0.0014	0.00018	0.0067	0.2560	0.3439	0.0312	0.0342	0.0878	0.0918	0.0387	0.0001
Brantley	4.63	65.013	0.770	0.150	4.32	0.60	494.38	4.53	114.85	110.06	64.04	273.32	22.168	1159	18411	15.9	7	4	0.441	0.0040	0.0561	0.0007	0.00013	0.0037	0.0005	0.4266	0.0039	0.0991	0.0950	0.0553	0.2359	0.0191
Randolph	3.82	27.968	0.683	0.194	1.20	202.77	362.74	53.80	40.32	74.91	268.23	76.68	2.711	1116	7719	6.9	4	4	0.578	0.0034	0.0251	0.0006	0.00017	0.0011	0.1817	0.3250	0.0482	0.0361	0.0671	0.2403	0.0687	0.0024
Houston	3.68	160.504	15.307	8.142	2.75	175.20	173.07	66.12	3.16	51.83	195.71	122.27	6.045	984	139900	142.2	10	3	0.070	0.0037	0.1631	0.0156	0.00828	0.0028	0.1781	0.1759	0.0672	0.0032	0.0527	0.1989	0.1243	0.0061
Jasper	13.18	46.527	0.387	0.077	4.72	356.17	232.89	45.98	15.70	103.68	110.21	38.04	0.038	968	13900	14.4	10	3	0.696	0.0136	0.0481	0.0004	0.00008	0.0049	0.3681	0.2407	0.0475	0.0162	0.1072	0.1139	0.0393	0.0000
Whitfield	4.46	119.686	14.543	8.771	2.31	202.81	99.40	93.26	33.64	27.74	137.78	8.22	0.153	753	102599	136.3	8	3	0.059	0.0059	0.1590	0.0193	0.01165	0.0031	0.2694	0.1320	0.1239	0.0447	0.0368	0.1830	0.0109	0.0002
Pike	9.20	31.865	1.139	0.209	1.05	154.40	130.41	8.93	13.46	27.12	155.05	35.48	0.000	568	17869	31.4	7	3	0.223	0.0162	0.0561	0.0020	0.00037	0.0019	0.2717	0.2295	0.0157	0.0237	0.0477	0.2728	0.0624	0.0000
Peach	0.81	40.749	3.434	1.157	0.11	89.64	53.98	18.36	3.93	42.79	113.08	22.72	1.501	392	27695	70.6	6	3	0.085	0.0021	0.1039	0.0088	0.00295	0.0003	0.2285	0.1376	0.0468	0.0100	0.1091	0.2883	0.0579	0.0038
Grady	6.03	62.126	1.821	0.755	0.80	26.47	256.06	66.33	47.37	53.18	381.59	266.89	22.887	1192	25011	21.0	6	3	0.286	0.0051	0.0521	0.0015	0.00063	0.0007	0.0222	0.2148	0.0556	0.0397	0.0446	0.3200	0.2238	0.0192
Appling	6.38	82.111	6.854	2.029	1.61	20.25	426.89	17.86	129.83	80.66	306.57	230.34	14.999	1326	18236	13.7	6	3	0.436	0.0048	0.0619	0.0052	0.00153	0.0012	0.0153	0.3218	0.0135	0.0979	0.0608	0.2311	0.1737	0.0113
Bacon	1.74	47.966	3.205	0.672	0.16	6.89	225.39	4.48	80.18	41.00	188.62	125.66	14.563	741	11096	15.0	4	3	0.267	0.0024	0.0648	0.0043	0.00091	0.0002	0.0093	0.3044	0.0061	0.1083	0.0554	0.2547	0.1697	0.0197
Johnson	2.90	33.881	0.473	0.147	0.18	120.27	237.81	51.22	33.38	77.80	141.26	87.60	6.966	794	9980	12.6	4	3	0.318	0.0037	0.0427	0.0006	0.00018	0.0002	0.1515	0.2996	0.0645	0.0420	0.0980	0.1779	0.1103	0.0088
Seminole	36.08	33.099	1.185	0.520	0.74	42.10	112.67	6.53	11.39	31.33	325.66	56.34	6.852	664	8729	13.1	4	3	0.305	0.0543	0.0498	0.0018	0.00078	0.0011	0.0634	0.1696	0.0098	0.0171	0.0472	0.4901	0.0848	0.0103
Tattnall	7.85	82.845	4.406	0.779	2.62	30.59	292.58	30.51	124.37	74.90	309.34	284.81	18.925	1265	25520	20.2	4	3	0.198	0.0062	0.0655	0.0035	0.00062	0.0021	0.0242	0.2314	0.0241	0.0984	0.0592	0.2446	0.2252	0.0150
Heard	14.56	32.252	1.517	0.586	2.81	242.86	264.18	3.59	34.51	66.54	95.79	20.58	0.034	780	11834	15.2	4	3	0.264	0.0187	0.0414	0.0019	0.00075	0.0036	0.3114	0.3388	0.0046	0.0443	0.0853	0.1228	0.0264	0.0000
Toombs	7.45	67.881	4.085	1.706	1.10	24.83	231.59	18.33	91.72	63.82	233.57	194.92	13.736	955	27223	28.5	3	3	0.105	0.0078	0.0711	0.0043	0.00179	0.0012	0.0260	0.2426	0.0192	0.0961	0.0668	0.2446	0.2042	0.0144
Evans	2.58	41.131	2.168	0.744	1.31	10.37	123.56	14.58	35.32	26.51	104.32	115.85	5.577	484	11000	22.7	3	3	0.132	0.0053	0.0850	0.0045	0.00154	0.0027	0.0214	0.2553	0.0301	0.0730	0.0548	0.2155	0.2393	0.0115
Lincoln	118.23	35.105	0.428	0.062	6.34	134.46	215.14	7.02	23.33	55.95	61.15	9.07	0.061	666	7996	12.0	3	3	0.250	0.1774	0.0527	0.0006	0.00009	0.0095	0.2018	0.3229	0.0105	0.0350	0.0840	0.0918	0.0136	0.0001
Bibb	14.63	158.846	24.678	10.224	3.55	154.55	59.82	34.58	3.13	41.54	62.52	86.48	6.251	661	155547	235.4	14	2	0.059	0.0221	0.2404	0.0373	0.01547	0.0054	0.2339	0.0905	0.0523	0.0047	0.0629	0.0946	0.1309	0.0095
Clayton	5.36	173.970	32.547	26.471	1.31	40.21	50.00	2.69	1.61	8.06	17.13	14.25	0.057	374	259424	694.3	9	2	0.013	0.0143	0.4656	0.0871	0.07084	0.0035	0.1076	0.1338	0.0072	0.0043	0.0216	0.0458	0.0381	0.0002
Carroll	21.40	132.814	10.625	4.801	3.79	402.10	275.97	7.28	35.83	62.43	314.00	33.83	0.050	1305	110527	84.7	5	2	0.059	0.0164	0.1018	0.0081	0.00368	0.0029	0.3081	0.2115	0.0056	0.0275	0.0478	0.2406	0.0259	0.0000
Effingham	10.48	73.663	3.560	1.675	4.07	16.89	401.73	43.92	106.99	78.12	120.91	374.64	13.884	1251	52250	41.8	5	2	0.120	0.0084	0.0589	0.0028	0.00134	0.0033	0.0135	0.3213	0.0351	0.0856	0.0625	0.0967	0.2996	0.0111
Brooks	5.72	66.216	1.159	0.403	0.09	41.69	268.96	84.37	63.32	64.01	414.39	250.00	28.930	1289	16243	12.6	4	2	0.317	0.0044	0.0514	0.0009	0.00031	0.0001	0.0323	0.2086	0.0654	0.0491	0.0497	0.3214	0.1939	0.0224
Ben Hill	4.33	44.487	2.297	1.543	0.53	43.37	236.21	27.32	12.77	55.17	154.39	68.96	6.576	658	17634	26.8	4	2	0.149	0.0066	0.0676	0.0035	0.00234	0.0008	0.0659	0.3590	0.0415	0.0194	0.0838	0.2347	0.1048	0.0100
Wilcox	6.03	48.484	0.715	0.180	1.58	94.53	259.20	50.31	18.61	90.36	289.61	122.96	10.160	993	9255	9.3	4	2	0.429	0.0061	0.0488	0.0007	0.00018	0.0016	0.0952	0.2611	0.0507	0.0187	0.0910	0.2917	0.1239	0.0102
Meriwether	11.24	61.458	1.829	0.668	2.25	359.16	419.80	9.70	57.91	92.57	209.37	82.79	0.132	1309	21992	16.8	4	2	0.238	0.0086	0.0470	0.0014	0.00051	0.0017	0.2744	0.3207	0.0074	0.0442	0.0707	0.1600	0.0633	0.0001
Marion	2.60	26.143	0.470	0.160	2.14	235.71	302.83	56.49	32.37	102.53	144.19	44.79	1.419	952	8742	9.2	4	2	0.436	0.0027	0.0275	0.0005	0.00017	0.0022	0.2476	0.3182	0.0593	0.0340	0.1077	0.1515	0.0471	0.0015
Washington	12.61	53.673	2.032	0.950	21.03	362.77	498.08	131.89	77.45	181.96	205.65	213.59	10.818	1773	21187	12.0	4	2	0.335	0.0071	0.0303	0.0011	0.00054	0.0119	0.2047	0.2810	0.0744	0.0437	0.1027	0.1160	0.1205	0.0061
Dawson	7.79	44.981	1.877	0.779	2.24	361.66	58.54	11.82	4.20	18.44	38.47	3.30	0.000	554	22330	40.3	3	2	0.074	0.0141	0.0812	0.0034	0.00141	0.0040	0.6527	0.1056	0.0213	0.0076	0.0333	0.0694	0.0060	0.0000
Liberty	216.54	88.721	9.836	3.543	12.85	11.25	502.38	34.42	88.27	48.14	12.56	328.31	203.702	1561	63453	40.7	3	2	0.074	0.1388	0.0569	0.0063	0.00227	0.0082	0.0072	0.3219	0.0221	0.0566	0.0308	0.0080	0.2104	0.1305
Crawford	4.38	33.365	0.574	0.096	5.24	213.87	242.36	35.50	32.09	100.71	101.09	73.64	2.614	846	12630	14.9	2	2	0.134	0.0052	0.0395	0.0007	0.00011	0.0062	0.2529	0.2866	0.0420	0.0379	0.1191	0.1196	0.0871	0.0031
Morgan	18.03	53.400	1.699	0.516	7.70	277.10	160.99	21.96	10.49	100.78	217.31	48.39	0.049	918	17868	19.5	2	2	0.103	0.0196	0.0581	0.0019	0.00056	0.0084	0.3017	0.1753	0.0239	0.0114	0.1097	0.2366	0.0527	0.0001
Walker	3.69	102.938	4.053	1.446	1.73	473.27	108.45	146.87	43.74	28.72	239.23	3.46	0.218	1158	68756	59.4	13	1	0.219	0.0032	0.0889	0.0035	0.00125	0.0015	0.4088	0.0937	0.1269	0.0378	0.0248	0.2066	0.0030	0.0002
Laurens	10.94	118.038	5.090	2.390	1.91	221.64	671.88	112.87	70.46	184.09	378.97	327.85	13.829	2120	48434	22.8	8	1	0.350	0.0052	0.0557	0.0024	0.00113	0.0009	0.1046	0.3169	0.0532	0.0332	0.0868	0.1788	0.1547	0.0065
Murray	7.44	69.697	3.695	2.069	1.05	382.31	145.84	66.77	39.80	30.18	142.39	6.87	0.358	898	39628	44.1	6	1	0.136	0.0083	0.0776	0.0041	0.00230	0.0012	0.4255	0.1623	0.0743	0.0443	0.0336	0.1585	0.0076	0.0004
Catoosa	0.92	74.591	6.212	1.962	0.61	116.60	35.49	53.21	16.63	10.30	101.18	3.51	0.100	421	63942	151.8	6	1	0.040	0.0022	0.1770	0.0147	0.00466	0.0014	0.2768	0.0842	0.1263	0.0395	0.0244	0.2402	0.0083	0.0002
Dooly	3.16	50.042	3.200	0.603	0.75	96.47	160.94	29.81	2.15	50.17	503.69	117.45	9.979	1028	14918	14.5	5	1	0.345	0.0031	0.0487	0.0031	0.00059	0.0007	0.0938	0.1565	0.0290	0.0021	0.0488	0.4898	0.1142	0.0097
Gordon	7.32	98.015	7.300	4.171	1.33	261.13	126.01	77.21	43.64	35.24	258.98	6.67	0.224	927	55186	59.5	5	1	0.084	0.0079	0.1057	0.0079	0.00450	0.0014	0.2816	0.1359	0.0833	0.0471	0.0380	0.2793	0.0072	0.0002
Twiggs	4.71	33.442	0.697	0.107	10.69	273.82	230.53	76.41	26.69	80.07	75.28	121.01	6.572	940	9023	9.6	4	1	0.417	0.0050	0.0356	0.0007	0.00011	0.0114	0.2913	0.2452	0.0813	0.0284	0.0852	0.0801	0.1287	0.0070
Calhoun	5.91	25.157	0.747	0.078	1.11	102.38	104.14	23.68	12.37	41.48	262.83	147.95	6.616	734	6694	9.1	3	1	0.329	0.0081	0.0343	0.0010	0.00011	0.0015	0.1394	0.1418	0.0322	0.0168	0.0565	0.3579	0.2014	0.0090
White	2.64	49.923	2.033	0.680	2.81	374.19	62.15	20.49	4.19	31.50	75.98	0.63	0.000	627	27144	43.3	3	1	0.069	0.0042	0.0796	0.0032	0.00108	0.0045	0.5966	0.0991	0.0327	0.0067	0.0502	0.1211	0.0010	0.0000
Pulaski	3.76	37.895	0.919	0.393	0.19	67.17	103.30	26.37	4.81	36.85	240.68	117.75	7.115	647	12010	18.6	2	1	0.108	0.0058	0.0586	0.0014	0.00061	0.0003	0.1038	0.1596	0.0407	0.0074	0.0569	0.3719	0.1819	0.0110
Terrell	3.75	33.928	1.091	0.319	0.59	106.29	178.79	36.50	14.95	54.64	329.77	108.60	5.221	874	9315	10.7	2	1	0.188	0.0043	0.0388	0.0012	0.00036	0.0007	0.1216	0.2045	0.0417	0.0171	0.0625	0.3771	0.1242	0.0060
Cook	2.93	40.684	3.659	1.244	0.63	21.28	108.68	21.86	6.70	31.82	236.98	117.71	9.863	604	17212	28.5	2	1	0.070	0.0048	0.0674	0.0061	0.00206	0.0010	0.0352	0.1799	0.0362	0.0111	0.0527	0.3923	0.1949	0.0163
Baker	5.76	39.910	0.534	0.060	1.18	87.06	179.16	45.70	22.17	86.42	323.78	101.43	11.217	904	3451	3.8	2	1	0.524	0.0064	0.0441	0.0006	0.00007	0.0013	0.0963	0.1981	0.0505	0.0245	0.0956	0.3580	0.1122	0.0124
Talbot	8.24	37.819	0.545	0.011	4.35	368.80	345.78	19.44	47.79	87.84	61.48	39.52	0.771	1022	6865	6.7	2	1	0.298	0.0081	0.0370	0.0005	0.00001	0.0043	0.3607	0.3382	0.0190	0.0467	0.0859	0.0601	0.0387	0.0008
Taylor	4.79	38.333	1.158	0.263	6.03	236.15	240.13	40.02	43.98	105.33	185.64	78.17	3.204	983	8906	9.1	2	1	0.221	0.0049	0.0390	0.0012	0.00027	0.0061	0.2402	0.2442	0.0407	0.0447	0.1071	0.1888	0.0795	0.0033
Baldwin	26.31	62.198	4.270	1.274	5.13	208.61	148.21	36.05	11.30	85.10	64.84	38.23	1.286	693	45720	66.0	2	1	0.030	0.0380	0.0898	0.0062	0.00184	0.0074	0.3011	0.2139	0.0520	0.0163	0.1228	0.0936	0.0552	0.0019
Jenkins	3.61	43.567	1.604	0.266	0.15	26.16	196.60	17.53	75.96	37.49	235.57	259.86	14.477	913	8340	9.1	1	1	0.109	0.0040	0.0477	0.0018	0.00029	0.0002	0.0287	0.2154	0.0192	0.0832	0.0411	0.2581	0.2847	0.0159
Clinch	2.35	102.091	1.239	0.467	0.43	1.04	803.85	3.04	238.44	170.22	19.92	752.60	38.960	2135	6798	3.2	1	1	0.314	0.0011	0.0478	0.0006	0.00022	0.0002	0.0005	0.3766	0.0014	0.1117	0.0797	0.0093	0.3526	0.0183
Candler	4.73	39.860	2.408	0.599	0.20	14.32	128.50	11.60	53.43	36.38	191.49	149.20	11.712	644	10998	17.1	1	1	0.059	0.0073	0.0619	0.0037	0.00093	0.0003	0.0222	0.1994	0.0180	0.0829	0.0565	0.2971	0.2315	0.0182
Treutlen	2.68	30.614	0.482	0.113	0.27	24.38	205.83	16.27	41.67	37.73	63.88	94.75	5.025	524	6885	13.1	1	1	0.076	0.0051	0.0585	0.0009	0.00022	0.0005	0.0465	0.3930	0.0311	0.0796	0.0720	0.1220	0.1809	0.0096
Lanier	3.27	27.165	0.359	0.157	0.54	5.17	169.76	15.09	38.99	26.44	84.88	126.80	18.948	518	10078	19.5	1	1	0.051	0.0063	0.0525	0.0007	0.00030	0.0010	0.0100	0.3280	0.0292	0.0753	0.0511	0.1640	0.2450	0.0366
Clay	55.21	16.060	0.331	0.032	0.59	103.62	156.58	29.53	14.93	27.28	132.08	23.67	2.167	562	3183	5.7	1	1	0.177	0.0982	0.0286	0.0006	0.00006	0.0010	0.1844	0.2786	0.0525	0.0266	0.0485	0.2350	0.0421	0.0039
Wheeler	5.68	27.030	0.286	0.044	1.27	21.87	335.69	36.23	61.46	57.96	85.24	136.85	7.751	777	7421	9.5	1	1	0.105	0.0073	0.0348	0.0004	0.00006	0.0016	0.0281	0.4318	0.0466	0.0791	0.0746	0.1097	0.1760	0.0100
Charlton	5.08	72.026	1.727	0.146	3.62	1.35	588.47	11.96	217.88	111.38	20.59	919.04	74.596	2028	12171	6.0	1	1	0.167	0.0025	0.0355	0.0009	0.00007	0.0018	0.0007	0.2902	0.0059	0.1074	0.0549	0.0102	0.4532	0.0368
Bryan	36.93	67.545	2.540	0.504	4.04	7.94	513.72	33.93	70.66	45.61	33.67	247.95	112.093	1177	30233	25.7	1	1	0.039	0.0314	0.0574	0.0022	0.00043	0.0034	0.0067	0.4364	0.0288	0.0600	0.0387	0.0286	0.2106	0.0952
Warren	5.64	37.081	0.787	0.128	8.92	155.08	272.83	25.54	34.43	88.17	78.93	34.41	0.717	743	5834	7.9	1	1	0.127	0.0076	0.0499	0.0011	0.00017	0.0120	0.2088	0.3674	0.0344	0.0464	0.1187	0.1063	0.0463	0.0010
Wilkinson	9.39	36.979	1.312	0.655	19.03	381.50	222.26	114.66	35.96	101.78	51.34	187.17	8.676	1171	9563	8.2	1	1	0.122	0.0080	0.0316	0.0011	0.00056	0.0163	0.3259	0.1898	0.0979	0.0307	0.0869	0.0439	0.1599	0.0074
Chattooga	2.07	55.525	1.580	0.609	0.28	307.78	119.70	119.01	31.32	26.34	142.71	4.96	0.217	812	26015	32.0	8	0	0.250	0.0026	0.0684	0.0019	0.00075	0.0003	0.3790	0.1474	0.1465	0.0386	0.0324	0.1757	0.0061	0.0003
Glynn	436.24	111.533	10.816	6.248	11.23	0.23	328.59	0.51	70.92	40.12	5.23	195.97	297.891	1516	79626	52.5	5	0	0.095	0.2878	0.0736	0.0071	0.00412	0.0074	0.0001	0.2168	0.0003	0.0468	0.0265	0.0035	0.1293	0.1966
Dade	1.09	36.584	1.194	0.270	0.19	245.43	26.54	48.62	14.84	8.46	66.30	1.53	0.040	451	16633	36.9	4	0	0.108	0.0024	0.0811	0.0026	0.00060	0.0004	0.5441	0.0588	0.1078	0.0329	0.0188	0.1470	0.0034	0.0001
Pierce	1.96	48.718	2.129	0.358	0.53	3.26	293.27	4.38	89.73	47.63	204.96	176.60	17.198	891	18758	21.1	3	0	0.142	0.0022	0.0547	0.0024	0.00040	0.0006	0.0037	0.3292	0.0049	0.1007	0.0535	0.2301	0.1983	0.0193
Jefferson	4.59	74.089	2.548	0.464	5.33	215.58	254.56	64.37	74.33	115.66	329.05	219.47	11.532	1372	16930	12.3	3	0	0.243	0.0033	0.0540	0.0019	0.00034	0.0039	0.1572	0.1856	0.0469	0.0542	0.0843	0.2399	0.1600	0.0084
Jones	10.15	57.635	1.678	0.300	6.61	336.52	297.42	78.58	23.03	100.61	75.04	35.67	0.832	1024	28669	28.0	3	0	0.107	0.0099	0.0563	0.0016	0.00029	0.0065	0.3286	0.2904	0.0767	0.0225	0.0982	0.0733	0.0348	0.0008
Atkinson	2.61	45.817	1.752	0.347	0.19	6.69	318.78	15.13	91.05	56.43	161.59	170.52	20.306	891	8375	9.4	1	0	0.106	0.0029	0.0514	0.0020	0.00039	0.0002	0.0075	0.3577	0.0170	0.1022	0.0633	0.1813	0.1913	0.0228
Echols	1.38	40.794	0.147	0.051	0.32	1.84	383.43	22.78	150.34	72.84	30.87	367.75	17.323	1090	4034	3.7	1	0	0.270	0.0013	0.0374	0.0001	0.00005	0.0003	0.0017	0.3518	0.0209	0.1379	0.0668	0.0283	0.3374	0.0159
Quitman	23.44	9.614	0.164	0.046	0.54	89.86	157.61	29.29	13.33	29.21	35.33	27.22	1.130	417	2513	6.0	1	0	0.166	0.0562	0.0231	0.0004	0.00011	0.0013	0.2156	0.3782	0.0703	0.0320	0.0701	0.0848	0.0653	0.0027
Towns	11.07	27.796	0.446	0.011	0.66	339.81	15.33	9.70	4.51	6.54	29.14	0.48	0.000	445	10471	23.5	1	0	0.043	0.0248	0.0624	0.0010	0.00002	0.0015	0.7628	0.0344	0.0218	0.0101	0.0147	0.0654	0.0011	0.0000
Montgomery	4.83	33.132	0.659	0.173	1.18	22.48	208.85	20.54	47.73	43.61	104.81	143.66	8.935	641	9123	14.2	1	0	0.070	0.0075	0.0517	0.0010	0.00027	0.0018	0.0351	0.3260	0.0321	0.0745	0.0681	0.1636	0.2243	0.0139
Glascock	0.68	14.432	0.213	0.020	1.24	83.30	104.68	30.99	12.89	40.38	48.49	35.40	1.388	374	3082	8.2	1	0	0.121	0.0018	0.0386	0.0006	0.00005	0.0033	0.2227	0.2798	0.0828	0.0345	0.1079	0.1296	0.0946	0.0037
Chattahoochee	5.14	41.762	4.550	1.936	4.01	229.95	156.68	73.41	19.77	64.31	10.28	37.44	1.283	651	11267	17.3	1	0	0.058	0.0079	0.0642	0.0070	0.00298	0.0062	0.3535	0.2409	0.1128	0.0304	0.0989	0.0158	0.0576	0.0020
Dodge	8.45	64.002	1.889	0.662	0.44	40.07	483.44	39.25	56.77	93.05	273.62	228.56	13.010	1303	21796	16.7	0	0	0.000	0.0065	0.0491	0.0014	0.00051	0.0003	0.0307	0.3710	0.0301	0.0436	0.0714	0.2100	0.1754	0.0100
Screven	11.64	65.724	2.887	0.766	0.64	32.79	394.89	41.45	149.42	73.66	393.86	504.47	25.846	1698	14593	8.6	0	0	0.000	0.0069	0.0387	0.0017	0.00045	0.0004	0.0193	0.2326	0.0244	0.0880	0.0434	0.2319	0.2971	0.0152
Webster	2.53	13.980	0.279	0.059	0.23	86.82	191.83	31.55	11.43	30.15	123.74	51.05	0.918	545	2799	5.1	0	0	0.000	0.0046	0.0257	0.0005	0.00011	0.0004	0.1594	0.3523	0.0579	0.0210	0.0554	0.2272	0.0938	0.0017
Telfair	6.17	49.562	1.432	0.649	0.85	25.93	430.06	35.60	90.24	90.78	164.36	244.52	10.094	1150	16500	14.3	0	0	0.000	0.0054	0.0431	0.0012	0.00056	0.0007	0.0225	0.3739	0.0310	0.0785	0.0789	0.1429	0.2126	0.0088
Jeff Davis	5.56	51.250	2.602	1.112	0.82	15.42	296.57	19.85	83.36	55.11	192.61	130.29	14.208	869	15068	17.3	0	0	0.000	0.0064	0.0590	0.0030	0.00128	0.0009	0.0177	0.3414	0.0228	0.0959	0.0634	0.2217	0.1500	0.0164
Stewart	9.46	24.862	0.574	0.102	1.28	349.88	411.26	75.98	50.53	101.13	110.77	61.92	1.996	1200	6058	5.0	0	0	0.000	0.0079	0.0207	0.0005	0.00008	0.0011	0.2916	0.3428	0.0633	0.0421	0.0843	0.0923	0.0516	0.0017
Long	5.96	47.939	1.355	0.106	2.32	3.78	438.15	19.42	96.41	59.64	34.72	317.22	18.015	1045	14464	13.8	0	0	0.000	0.0057	0.0459	0.0013	0.00010	0.0022	0.0036	0.4193	0.0186	0.0923	0.0571	0.0332	0.3035	0.0172
Hancock	17.60	50.055	0.292	0.048	4.34	334.46	456.31	52.09	54.18	157.10	59.26	53.99	0.288	1240	9429	7.6	0	0	0.000	0.0142	0.0404	0.0002	0.00004	0.0035	0.2697	0.3680	0.0420	0.0437	0.1267	0.0478	0.0435	0.0002
Taliaferro	1.17	21.993	0.153	0.013	2.72	125.69	205.81	14.92	23.44	56.21	29.91	24.22	0.011	506	1717	3.4	0	0	0.000	0.0023	0.0434	0.0003	0.00002	0.0054	0.2483	0.4065	0.0295	0.0463	0.1110	0.0591	0.0478	0.0000
